# Supplementary material for: Hyperoxia-Induced miR-195 Causes Bronchopulmonary Dysplasia in Neonatal Mice
Source: Biomedicines. 2024 May 29;12(6):1208. doi: 10.3390/biomedicines12061208 (PMC11201213; doi:10.3390/biomedicines12061208)
Supplement: Supplementary file 1 [file biomedicines-12-01208-s001.zip]

Archive with 2 entries (2 files):
- biomedicines-2991401-supplementary.pdf
- WesternBlot_RawData_miR195REVISION2_FINAL_May212024.pdf
